# Supplementary material for: Motor and nonmotor features of p.A53T alpha-synuclein PD vs idiopathic PD: longitudinal data from the PPMI study
Source: J Neurol. 2025 Feb 12;272(3):203. doi: 10.1007/s00415-024-12836-w (PMC11814018; doi:10.1007/s00415-024-12836-w)
Supplement: Supplementary file 1 — Supplementary file1 (XLSX 47 KB) [file 415_2024_12836_MOESM1_ESM.xlsx]

## Sheet: DATA
ID	GROUP	TIME	EDUCATION	DURATIONBL	AGEBL	GENDER	LEDD1	LEDD	MOCA	BENTON	LNST	SDMT	SEMANTICF	PHONEMICF	HVLTIMREC	HVLTRDLY	HVLTREC	SampE	RBDQ	UPDRS.IV	UPDRS.I	UPDRS.Ib	UPDRS.II	UPDRS.III.ON	HampY.ON	UPDRS.III.OFF	HampY.OFF	EPWORTH	SCOPA	GDS	QUIP	UPDRS.1COG	UPDRS.1HAL	Composite
1	1	1	7	43	53.1	1	842.5	842.5	20	9	4	13	11	8	9	2	9	80	8	3	5	8	14	8	2	14	2	6	12	7	1	0	1	11.4
1	1	2	7	43	53.1	1	842.5	860	16	6	0	12	12	7	8	2	9	80	7	8	4	7	15	12	2	37	2	6	11	4	0	1	0	9.2
1	1	3	7	43	53.1	1	842.5	1560	16	9	3	13	11	7	8	2	10	80	8	6	4	10	6	19	2			9	23	13	1	1	0	10.4
1	1	4	7	43	53.1	1	842.5	1560	14	9	2	11	11	4	11	1	11	80	7	9	5	8	14	26	2			5	17	13	1	1	1	9.4
2	1	1	16	43	32.2	2	509.5	509.5	27	11	10	37	15	14	18	9	11	70	10	7	7	7	15	7	2	9	2	8	21	6	5	1	1	20
2	1	2	16	43	32.2	2	509.5	1008.25	27	13	12	36	20	6	24	8	12	60	3	10	2	8	31	42	2	61	3	7	18	4	2	1	0	21.6
2	1	3	16	43	32.2	2	509.5		27	13	9	31	23	12	15	7	11	80	10					22	3			8	25	5	2			20.6
2	1	4	16	43	32.2	2	509.5	1507		12	10		20		17	6	12	80	5	10	4	6	36	29	2			17	25	7	3	1	1
3	1	1	13	2	54.7	2	121.2	121.2	21	14	7	16	16	6	17	4	10	100	2	0	2	4	3	10	1	23	1	4	9	8	0	0	0	14.8
3	1	2	13	2	54.7	2	121.2	121.2	22	9	3	15	18	6	19	6	11	90	5	0	6	7	10	15	1	28	2	4	9	5	1	1	0	13.4
3	1	3	13	2	54.7	2	121.2		25	13	5	7	11	5	15	5	11	80	5	0	6	9	9	34	2	47	2	13	11	8	0	2	1	12.2
3	1	4	13	2	54.7	2	121.2	310	21	10	7	8	9	6	18	4	9	70	4	0	10	8	18	35	2	56	2	5	18	13	2	2	2	11
4	1	1	16	143	53.7	2	2226.66	2226.66	28	11	8	18	19	7	20	6	11	60	6	4	3	9	18	24	2	36	2	4	27	1	0	1	0	16.8
4	1	2	16	143	53.7	2	2226.66
4	1	3	16	143	53.7	2	2226.66	54168	20	13	8	13	18	9	15	5	11	65		6	4	15	29	26	3							1	0	14.4
4	1	4	16	143	53.7	2	2226.66	54168	20	12	7	8	10	6	16	4	13	50	6	3	3	10	31	44	5			4	20	2		1	0	11.4
5	1	1	10	73	55.1	1	542.5	542.5	30	10	8	49	24	15	26	10	12	80	5	8	3	3	6	17	2	24	2	3	5	5	1	0	1	24.2
5	1	2	10	73	55.1	1	542.5		30	8	10	34	17	11	23	10	11	80	8	8	5	12	5	8	2	19	2	2	16	7	2	0	0	19.8
5	1	3	10	73	55.1	1	542.5		25	5	6	28	22	16	22	9	12	80	1	7	6	9	11	11	1			2	17	5	4	1	1	17.2
5	1	4	10	73	55.1	1	542.5		28	6	7	33	14	14	27	10	12	90	4	8	6	7	15	7	2	16	2	1	29	8	1	1	1	17.6
6	1	1	17	70	54.1	2	904.4	904.4	19	0	5	0	7	7	10	1	9	50	10	2	13	17	22	40	2	50	2	24	40	12	3	3	2	6.2
6	1	2	17	70	54.1	2	904.4	680	8	0	0	0	4	1	4	4	7	50	11	0	11	13	29	47	3	54	3	15	29	11	1	3	2	2.4
6	1	3	17	70	54.1	2	904.4	600	9	0	0	0	2	1	0	0	0	20	5	6	9	18	43	51	3	58	4	17	45	6	1	3	2	2.2
6	1	4	17	70	54.1	2	904.4	600	1	0	0	0	0	0	0	0	0	20	4	6	9	19	45	62	4	65	4	19	17		0	3	2	0.2
7	1	1	12	67	51.2	1	1285	1285	30	10	7	53	29	22	28	11	12	80	3	0	5	4	7	13	2	14	2	8	6	4	4	0	0	25.8
7	1	2	12	67	51.2	1	1285		30	11	9	25	20	14	27	11	12	90	3	0	5	7	10	7	1	8	1	7	3	6	4	0	0	19
7	1	3	12	67	51.2	1	1285		30	13	8	28	25	20	27	11	11	70	5	0	9	6	10	17	2			9	8	9	5	1	2	20.8
7	1	4	12	67	51.2	1	1285		29	11	9	45	20	12	24	10	12	80	5	0	7	4	19	25	2			5	10	9	3	1	0	22.8
8	1	1	6	56	36.1	2	1310	1310	19	8	9	29	14	5	10	1	8	70	8	9	4	7	20	51	2	71	3	11	8	2	4	0	0	15.8
8	1	2	6	56	36.1	2	1310
8	1	3	6	56	36.1	2	1310	1310	20				13	3				70	3	9	7	3	10	24	2			9	9	2	3	0	0
8	1	4	6	56	36.1	2	1310	1310	19					1				50	9	15	11	11	29	33	2	80	3	15	20	4	6	2	0
9	1	1	10	63	48.4	1	665	665	28	6	8	34	26	17	23	7	12	80	6	2	2	9	5	17	2	20	2	6	8	5	0	0	0	20.4
9	1	2	10	63	48.4	1	665	1696	30	8	10	37	22	1	24	8	12	90	3	3	1	9	6	17	2	21	2	9		5	0	0	0	21.4
9	1	3	10	63	48.4	1	665																						8
9	1	4	10	63	48.4	1	665	1064	26	7	4	11	16	16	10	5	11	60	9	4	2	11	25	62	2			8	17	8	0	0	0	12.8
10	1	1	7	68	46.4	2	726	726	26	6	5	19	21	7	22	6	12	80	6	2	6	2	10	24	2	35	2	2	10	6	1	0	0	15.4
10	1	2	7	68	46.4	2	726	726	19	3	4	14	16	5	22	9	12	70	9	2	10	7	20	22	2	28	2	5	20	7	3	2	1	11.2
10	1	3	7	68	46.4	2	726		18	4	3	9	15	8	19	6	12	60	8	5	10	9	29	31	2			12	19	11	4	1	2	9.8
10	1	4	7	68	46.4	2	726		18	3	2	7	15	5	15	4	11	60	9	5	10	8	22	36	2	41	2	8	27	4	4	1	1	9
11	1	1	6	70	68.8	1	1000	1000	11	8	3	0	7	5	7	2	10	70	9	2	6	12	15	20	3	26	3	15	16	7	2	2	0	5.8
11	1	2	6	70	68.8	1	1000	1000	11	0	0	0	6	3	0	0	0	40	8	0	8	15	31	39	3			16	23	6	0	2	2	3.4
11	1	3	6	70	68.8	1	1000	1000
11	1	4	6	70	68.8	1	1000	1200	0	0	0	0	0	0	0	0	0	10	3	0	10	18	36	71	5			19	40		2	4	2	0
12	1	1	17	18	29.7	1	80	80	26	10	13	52	24	9	17	7	12	90	4	0	4	4	3	7	1	7	1	2	5	10	0	0	0	25
12	1	2	17	18	29.7	1	80	320	27	8	11	50	21	17	26	8	9	90	2	0	3	3	6	7	1			4	2	6	0	0	0	23.4
12	1	3	17	18	29.7	1	80
12	1	4	17	18	29.7	1	80	320	27	12	10	52	18	10	30	8	11	80	9	5	2	5	9	4	1	6	1	5	3	9	3	0	0	23.8
13	1	1	17	78	51.2	1	905	905	27	12	10	29	19	13	23	8	12	70	5	3	2	9	16	14	3	22	3	2	13	1	3	0	0	19.4
13	1	2	17	78	51.2	1	905	957	27	12	7	16	18	14	18	7	12	80	7	4	3	9	16	14	3	36	3	7	10	3	0	1	0	16
13	1	3	17	78	51.2	1	905
13	1	4	17	78	51.2	1	905	850	20	4	0	5	6	3	1	0	10	40	10	5	8	11	31	38	4			19	26	9	0	2	2	7
14	1	1	18	2	76.7	2	1600	1600	27	12	12	44	22	12	22	8	11	90	1	0	0	1	4	8	1	8	1	4	9	0	0	0	0	23.4
14	1	2	18	2	76.7	2	1600	2400	26	12	11	42	17	6	19	8	10	90	2	0	0	1	1	10	1	10	1	3	8	0	0	0	0	21.6
14	1	3	18	2	76.7	2	1600
14	1	4	18	2	76.7	2	1600	1550	28	12	9	40	16	9	14	5	8	80	2	0	2	10	15	19	2			4	15	1	0	1	0	21
15	1	1	20	3	55.2	2	450	450	28	15	9	26	19	12	30	11	12	90	11	0	2	7	15	16	1	16	1	1	21	2	1	0	0	19.4
15	1	2	20	3	55.2	2	450	450	28	14	9	20	21	11	29	10	12	80	3	0	3	4	15	15	2	15	2	4	11	2	0	0	0	18.4
15	1	3	20	3	55.2	2	450	400	28	13	9	15	13	12	22	11	11	75	5	3	6	8	19	20	2	20	2	0	27	7	0	1	0	15.6
15	1	4	20	3	55.2	2	450	460.6	27	11	11	23	16	12	27	10	11	70	3	6	5	8	15	28	2	36	2	1	25	3	1	1	0	17.6
16	1	1	17	10	48.4	1	210	210	30	12	7	53	17	15	23	10	11	90	2	0	2	5	2	15	2	15	2	1	10	4	0	0	0	23.8
16	1	2	17	10	48.4	1	210
16	1	3	17	10	48.4	1	210	635	29	13	12	37	20	13	25	11	10	95	3	0	1	4	4	15	2	19	2	4	11	0	2	0	0	22.2
16	1	4	17	10	48.4	1	210		27	11	10	47	25	16	21	12	12	90	8	5	4	6	8	14	1	18	1	4	10	2	2	0	0	24
17	2	1	18	30	67.7	1	450	450	26	15	7	41	26	14	29	11	12	75	1	3	3	10	8	20	2	34	2	5	9	3	0	0	0	23
17	2	2	18	30	67.7	1	450	750	29	12	9	42	32	21	31	11	12	90	2	2	1	11	4	10	1			5	9	1	0	0	0	24.8
17	2	3	18	30	67.7	1	450	2050	29	10	9	44	35	18	32	11	11	90	1	4	5	2	6	10	2	15	2	5	9	0	0	1	0	25.4
17	2	4	18	30	67.7	1	450	1250	30	14	8	47	31	20	19	6	9	85	0	5	5	0	9	12	2	23	2	7	9	0	0	0	0	26
18	2	1	16	86	53	2	1000	1000	30	15		56	25	16	31	11	12	90	1	2	1	0	8	8	2	22	2	1	9	0	0	0	0
18	2	2	16	86	53	2	1000
18	2	3	16	86	53	2	1000
18	2	4	16	86	53	2	1000	900	30	15	12	68	27	18	23	9	12	100	2	4	4	0	6	17	2			0	10	0	0	0	0	30.4
19	2	1	18	86	50.8	2	1200	1200	27	15	12	37	24	16	22	10	12	90	9	3	2	0	2	1	0	23	2	3	8	0	0	0	0	23
19	2	2	18	86	50.8	2	1200	1350	27	13	13	39	23	11	18	5	12	95	8	4	2	2	9	14	2	31	2	2	8	2	0	1	0	23
19	2	3	18	86	50.8	2	1200
19	2	4	18	86	50.8	2	1200	1000	29	13	13	35	22	11	21	9	12	95	7	3	5	3	6					4	14	4	0	1	0	22.4
20	2	1	17	39	41.6	2	0	0	27	15	13	41	16	14	32	10	12	90	6	0	1	1	4	7	2	29	2	12	0	3	0	1	0	22.4
20	2	2	17	39	41.6	2	0	140	28	13	12	48	20	16				90	6	0	1	1	2	18	2	27	2	15	3	2	0	1	0	24.2
20	2	3	17	39	41.6	2	0	1640	27	13	12	39	20	9	23	8	11	80	7	0	9	2	15	22	2	36	2	10	10	2	0	1	0	22.2
20	2	4	17	39	41.6	2	0	2215	30	15	12	40	19	15				90	6	5	11	6	14	17	2	40	2	14	21	2	2	1	0	23.2
21	2	1	18	28	52.5	2	400	400	30	15	14	51	27	15	30	8	12	95	2	0	2	8	6	25	2	35	2	13	10	3	0	1	0	27.4
21	2	2	18	28	52.5	2	400	1387	28	15	15	49	31	18	24	11	12	95	1	6	1	7	6	36	2	44	2	17	10	1	0	0	0	27.6
21	2	3	18	28	52.5	2	400	909	30	14	13	58	25	19	26	6	10	95	2	2	9	1	7	18	2	29	2	13	10	3	0	1	0	28
21	2	4	18	28	52.5	2	400	706	29	14	13	53	25	18	24	11	10	100	2	0	10	1	8	12	2	23	2	15	10	2	0	1	0	26.8
22	2	1	12	28	53.4	2	0	0	26	12	10	47	32	13	26	9	12	80	1		0	7	17	47	2			9	9	1	4	0	0	25.4
22	2	2	12	28	53.4	2	0	0	25	13	10	40	21	10	21	8	11	75	5		1	7	24	50	3			13		2	4	1	0	21.8
22	2	3	12	28	53.4	2	0	280	28	13	5	45	23	9	29	10	12	90	0	5	6	1	13	36	2	48	2	8	7	1	0	1	0	22.8
22	2	4	12	28	53.4	2	0	470.9	30	13	8	68	23	18	21	9	11	80	1	6	1	0	5	29	2	49	2	12	3	1	0	0	0	28.4
23	2	1	14	29	35.5	1	0	0	29	13	16	45	21	11	33	12	12	90	3		4	1	7	22	1			6	5	8	4	0	1	24.8
23	2	2	14	29	35.5	1	0	100	29	14	16	51	23	12	36	12	12	80	3	0	4	2	9	29	2			5	4	9	0	0	1	26.6
23	2	3	14	29	35.5	1	0	550	30	14	16	63	26	14	33	12	12	80	5	0	7	5	6	31	2	37	2	4	5	7	1	0	1	29.8
23	2	4	14	29	35.5	1	0	610	30	12	18	67	29	11	35	12	12	80	2	6	8	6	10	35	2	31	2	4	6	6	2	0	0	31.2
24	2	1	16	31	49.5	1	380	380	30	15	10	63	22	18	34	9	12	90	2	2	0	3	6			29	1	5	7	0	0	0	0	28
24	2	2	16	31	49.5	1	380	460	30	14	12	57	20	16	33	11	12	90	0	0	0	2	3	34	2			4	7	1	0	0	0	26.6
24	2	3	16	31	49.5	1	380	460	26	15	14	47	25	23	34	12	12	90	3	0	3	0	5	30	2			5	3	0	0	0	0	25.4
24	2	4	16	31	49.5	1	380	460	29	15	10	42	28	23	32	7	12	100	4	3	4	0	3	23	2			8	6	0	0	0	0	24.8
25	2	1	14	40	50.9	2	550	550	25	11	11	42	33	16	25	7	11	80	3	0	1	6	10	37	2			6	9	6	1	0	0	24.4
25	2	2	14	40	50.9	2	550	700	28	15	10	49	26	14	18	5	11	90	6	0	10	0	9	21	2	33	2	22	3	0	0	0	0	25.6
25	2	3	14	40	50.9	2	550	800	25	15	10	44	30	13	22	10	1	90	4	7	5	0	7	30	2	32	2	9	2	1	1	0	0	24.8
25	2	4	14	40	50.9	2	550	800	26	15	9	51	30	13	22	6	9	90	5	6	7	4	9	34	2	33	2	9	5	2	1	0	0	26.2
26	2	1	12	11	52.8	2	0	0	25	11	6	13	9	15	10	5	12	95	6		0	1	2	35	2			1	0	3	4	0	0	12.8
26	2	2	12	11	52.8	2	0	100	26	12	5	10	13	13	16	7	11	70	10	0	3	6	8	29	2			5	12	4	0	2	0	13.2
26	2	3	12	11	52.8	2	0	300	25	13	8	16	12	11	20	6	11	90	7	0	1	9	7	37	2			7	11	2	0	1	0	14.8
26	2	4	12	11	52.8	2	0	300	26	14	2	3	17	17	17	7	10	85	12	4	7	5	13	32	2			7	22	2	0	3	0	12.4
27	2	1	15	26	41.2	1	600	600	29	9	14	53	17	16	30	12	12	95	5	5	1	8	4	16	1			3	7	0	0	0	1	24.4
27	2	2	15	26	41.2	1	600		29	11	14	58	23	23	34	10	12	85	4	9	2	7	8	24	2			5	8	1	0	1	1	27
27	2	3	15	26	41.2	1	600		28	12	15	59	23	23	31	11	12	85	3	10	7	0	7	22	2			11	10	3	0	0	0	27.4
27	2	4	15	26	41.2	1	600	882	29	10	14	63	21	21	34	11	12	60	4	17	12	0	14	14	2			7	15	2	0	0	0	27.4
28	2	1	16	101	53.1	2	819.7	819.7	30	14	11	39	20	18	25	12	12	75	6	10	10	2	20	18	2	53	2	17	21	3	0	1	0	22.8
28	2	2	16	101	53.1	2	819.7
28	2	3	16	101	53.1	2	819.7	1021.2	30	10	10	42	15	17	30	12	12	80	12	4	5	4	15	15	2		2	14	23	5	0	1	2	21.4
28	2	4	16	101	53.1	2	819.7	1021.2	28	13	8	29	5	18	34	12	12	85	12	7	13	5	22	20	2			19	25	7	2	2	0	16.6
29	2	1	16	88	78.4	2	550	550	27	12	9	39	21	21	19	8	11	95	3	6	5	0	13	37	2			2	19	0	0	0	0	21.6
29	2	2	16	88	78.4	2	550	550	29	13	9	30	20	27	22	5	12	90	0	5	7	0	19	35	2	40	2	3	18	2	0	0	0	20.2
29	2	3	16	88	78.4	2	550	450	29	13	7	25	18	21	22	9	12	90	0	0	8	2	17	42	2			2	15	2	0	0	0	18.4
29	2	4	16	88	78.4	2	550	450	29	10	9	35	19	22	21	8	12	70	0	3	10	0	19	47	2			2	17	2	0	0	0	20.4
30	2	1	16	12	49.8	2	0	0	29	13	13	42	22	13	26	10	12	85	7		5	9	15	26	2			11	12	12	4	1	0	23.8
30	2	2	16	12	49.8	2	0	500	28	14	14	45	27	10	33	11	12	85	9	0	5	14	23	17	2	28	2	9	12	10	0	2	1	25.6
30	2	3	16	12	49.8	2	0	931	29	14	11	35	17	12	25	9	12	65	12	8	7	11	21	14	2	25	2	15	13	14	0	2	0	21.2
30	2	4	16	12	49.8	2	0	931	30	14	11	37	19	16	27	9	12	75	11	6	0	16	22			23	2	11	20	13	0	0	0	22.2
31	2	1	20	75	53.9	2	570	570	30	15	11	47	29	12	33	10	12	80	7	9	11	4	12	14	2			9	11	2	0	1	0	26.4
31	2	2	20	75	53.9	2	570	570	29	13	12	54	32	15	26	12	12	75	13	4	14	1	14	11	2	29	2	12	15	3	0	1	0	28
31	2	3	20	75	53.9	2	570
31	2	4	20	75	53.9	2	570	698.5	28	10	9	36	30	19	26	8	11	75	12	3	15	4	22	21	2	21	2	17	16	2	3	2	0	22.6
32	2	1	18	137	49.9	1	948	948										70	5	10	18	10	33		3			17	27	12	4	1	1
32	2	2	18	137	49.9	1	948	1448										75	3	14	22	13	32		2			16	32	14	6	2	1
32	2	3	18	137	49.9	1	948	1148										75	3	15	24	12	32		3			19	35	11	4	3	1
32	2	4	18	137	49.9	1	948	848.5										65	3	6	21	16	31		3			21	35	10	3	2	2
33	2	1	18	103	42.8	2	100	100	30	14	11	46	18	15	26	10	12	80	11	4	12	7	15	22	2			18	23	11	0	1	0	23.8
33	2	2	18	103	42.8	2	100	0	30	12	14	44	9	13	30	12	12	70	12	0	13	7	14	34	2			12	19	10	1	1	0	21.8
33	2	3	18	103	42.8	2	100	0	30	15	11	39	17	15	32	12	12	70	11	0	11	9	18	40	2			16	16	14	0	1	0	22.4
33	2	4	18	103	42.8	2	100	193	29	14	10	50	20	19	34	11	12	70	12	3	10	7	14	46	2			15	12	8	0	1	0	24.6
34	2	1	14	27	41.8	2	400	400	25	14	9	51	14	10	31	10	11	90	7	0	0	2	1	12	1			4	3	2	0	0	0	22.6
34	2	2	14	27	41.8	2	400	300	24	15	13	57	16	12	22	7	11	80	6	0	0	1	1	11	1			2	4	5	0	0	0	25
34	2	3	14	27	41.8	2	400	300	25	15	9	56	16	18	19	6	11	80	7	0	0	0	0	9	1			3	5	0	2	0	0	24.2
34	2	4	14	27	41.8	2	400	0	29	14	7	62	14	13	32	12	12	80	7		1	0	0	18	2			2	5	2	4	0	0	25.2
35	2	1	18	2	54.5	2	0	0	28	14	9	34	27	13	33	11	12	90	3		1	5	1	29	1			12	7	2	4	0	0	22.4
35	2	2	18	2	54.5	2	0	0	29	15	7	29	27	15	27	11	12	80	3		2	7	11	34	1			9	9	3	4	0	0	21.4
35	2	3	18	2	54.5	2	0	300	29	14	8	22	23	12	24	10	12	80	3	0	0	1	9	37	2			5	9	3	0	0	0	19.2
35	2	4	18	2	54.5	2	0	650	27	14	8	38	28	17	30	11	11	80	4	0	2	5	5	28	2	31	2	4	12	2	0	0	0	23
36	2	1	14	43	56.9	2	775	775	25	14	8	35	19	17	23	8	8	80	1	0	3	13	6	36	2	38	2	7	17	2	1	1	0	20.2
36	2	2	14	43	56.9	2	775	875	25	15	11	39	17	17	27	9	11	80	2	0	7	1	6	38	2	37	2	5	10	1	0	0	0	21.4
36	2	3	14	43	56.9	2	775	775	26	14	9	43	18	16	34	11	12	80	1	2	11	0	8	45	2	46	2	7	14	1	0	0	0	22
36	2	4	14	43	56.9	2	775	775	25	12	15	33	18	15	27	11	11	80	3	3	12	2	10	40	2	53	2	4	26	1	0	1	0	20.6
37	2	1	14	83	56.7	2	1000	1000	28	15	12	51	26	19	35	12	12	85	6	3	13	1	13	34	2	45	2	8	19	1	0	0	0	26.4
37	2	2	14	83	56.7	2	1000	1100	28	14	15	46	27	20	29	12	12	90	9	4	9	1	13	38	2	53	2	5	20	1	0	0	0	26
37	2	3	14	83	56.7	2	1000	1100	30	15	13	52	18	16	26	12	12	80	7	4	10	1	15	28	2	45	2	11	25	1	1	0	0	25.6
37	2	4	14	83	56.7	2	1000	1100	29	13	12	50	19	18	30	11	12	90	11	6	9	1	19	50	2	60	2	12	18	4	0	0	0	24.6
38	2	1	20	19	45.1	1	200	200	29	13	13	35	22	18	35	12	12	80	10	3	1	7	23	37	2	51	2	9	13	1	1	0	0	22.4
38	2	2	20	19	45.1	1	200	100	30	11	15	48	31	22	35	12	12	90	9	6	3	9	23	15	2	42	2	12	17	2	4	0	0	27
38	2	3	20	19	45.1	1	200	700	28	12	17	41	21	16	35	12	12	80	10	6	4	12	23	10	2	43	2	16	23	7	6	0	0	23.8
38	2	4	20	19	45.1	1	200	700	29	12	15	33	24	21	33	12	12	70	10	7	14	4	28	18	2	60	2	19	20	2	2	0	0	22.6
39	2	1	16	102	53.8	2	1000	1000	24	12	11	45	20	19	27	11	12	90	10	4	5	2	12	23	2	38	2	7	7	0	1	1	0	22.4
39	2	2	16	102	53.8	2	1000
39	2	3	16	102	53.8	2	1000	1000	27	11	14	50	18	20	26	6	12	90	10	6	14	2	18	11	1	53	2	11	9	1	0	1	0	24
39	2	4	16	102	53.8	2	1000	1300										90		9	6	0	12		2	57	2					0	0
40	2	1	20	2	54.2	2	0	0	27	12	9	35	15	12	23	7	12	90	8		1	2	4	22	1			11	5	0	5	0	0	19.6
40	2	2	20	2	54.2	2	0	0	25	12	9	33	15	15	23	8	10	90	6		1	3	7	15	2			8	4	0	4	0	0	18.8
40	2	3	20	2	54.2	2	0	120	27	13	9	28	19	9	24	10	12	90	7		0	3	8	40	2			7	9	0	4	0	0	19.2
40	2	4	20	2	54.2	2	0	240	27	11	5	26	18	9	25	9	11	100	7	0	1	4	8	31	2			7	14	0	1	0	0	17.4
41	2	1	20	90	54.3	1	940	940	27	14	14	46	16	24	26	9	12	70	12	10	10	13	19	29	2	45	2	3	30	9	2	1	1	23.4
41	2	2	20	90	54.3	1	940	940	26	12	11	38	22	22	22	4	12	80	13	3	9	9	18	22	2	47	2	2	36	13	1	2	0	21.8
41	2	3	20	90	54.3	1	940	940	26	13	12	43	17	22	28	11	12	80	10	8	11	9	19	21	2	44	2	0	33	9	2	2	0	22.2
41	2	4	20	90	54.3	1	940	790	23	14	12	47	17	27	22	7	10	60	12	8	10	11	18	18	2	32	2	2	31	10	2	3	0	22.6
42	2	1	14	18	44.4	2	0	0	26	15	18	59	22	13	30	11	12	90	9	0	0	5	10	19	1			3	7	1	0	0	0	28
42	2	2	14	18	44.4	2	0	300	28	15	11	53	26	9	24	11	12	90	10	0	0	7	8	14	1			7	7	0	0	0	0	26.6
42	2	3	14	18	44.4	2	0	1630	27	15	14	61	25	17	25	9	11	100	9	0	0	7	6	17	1			10	5	3	0	0	0	28.4
42	2	4	14	18	44.4	2	0	1530	29	15	14	60	26	13	25	7	11	100	13	0	7	0	6	11	1			7	4	1	0	0	0	28.8
43	2	1	16	104	55.5	1	1050	1050	29	13	11	56	26	18	27	9	12	100	3	8	10	2	9	5	1	16	1	9	9	1	0	0	0	27
43	2	2	16	104	55.5	1	1050					58
43	2	3	16	104	55.5	1	1050	1183.6	30	15	11	58	26	33	24	9	12	100	4	1	6	0	12	5	1	6	1	7	15	1	0	0	0	28
43	2	4	16	104	55.5	1	1050	1183.6	30	15	13	60	24	23	32	10	12	90	4	1	12	1	14	6	2	16	2	2	16	1	0	1	0	28.4
44	2	1	19	29	54.4	2	450	450	30	15	13	52	27	15	24	10	11	90	2	4	1	3	9	5	1	13	1	12	11	3	0	1	0	27.4
44	2	2	19	29	54.4	2	450	450	30	15	10	55	24	16	20	9	11	90	4	7	2	7	16			24	2	10	21	5	0	1	0	26.8
44	2	3	19	29	54.4	2	450	550	28	15	12	46	24	14	19	7	11	70	5	12	11	3	18	11	2			10	17	5	0	1	0	25
44	2	4	19	29	54.4	2	450	550	27	13	12	46	20	15	18	7	10	70	3	10	13	5	15	36	2	39	2	16	20	5	0	1	1	23.6
45	2	1	15	104	55.5	2	625	625	30	11	14	41	15	11	27	10	12	90	7	0	2	0	8	19	2	30	2	9	2	0	0	0	0	22.2
45	2	2	15	104	55.5	2	625	625	28	12	13	41	17	10	17	8	12	90	7	0	4	1	9	18	2	30	2	7	5	0	0	0	0	22.2
45	2	3	15	104	55.5	2	625	625	30	13	13	45	17	13	24	7	12	90	3	3	4	2	8	15	2	27	2	8	4	0	0	0	0	23.6
45	2	4	15	104	55.5	2	625	675	29	12	13	40	16	13	28	8	12	85	5	3	5	2	9	16	2	28	2	8	7	3	0	1	0	22
46	2	1	8	29	67.9	2	610	610	25	13	8	35	12	7	14	5	12	60	2	0	7	10	11	16	1	23	2	10	29	11	0	2	0	18.6
46	2	2	8	29	67.9	2	610	610	27	12	11	12	12	12	14	5	10	70	0	0	5	5	9	12	1	26	2	11	16	9	0	1	0	14.8
46	2	3	8	29	67.9	2	610	810	23	11	9	16	14	9	13	5	12	60	1	0	7	4	8	15	1	22	2	7	28	4	0	2	0	14.6
46	2	4	8	29	67.9	2	610	810	23	9	8	36	10	11	16	3	11	80	1	2	13	2	17	12	1	38	2	8	23	8	2	1	0	17.2
47	2	1	13	38	40.1	2	50	50	28	15	11	50	18	13	23	7	11	100	0		0	0	1	15	1			0	0	1	4	0	0	24.4
47	2	2	13	38	40.1	2	50	410	25	15	12	45	14	13	25	6	7	90	0	0	0	0	5	10	1	17	2	0	0	1	0	0	0	22.2
47	2	3	13	38	40.1	2	50	510	27	14	12	44	13	14	22	6	10	90	0	0	1	0	7	11	1	13	1	2	0	1	0	0	0	22
47	2	4	13	38	40.1	2	50	510	28	14	12	56	13	12	21	5	11	90	1	4	3	0	9	10	1	23	2	4	3	1	0	0	0	24.6
48	2	1	18	70	68	2	790	790	26	15	10	44	30	16	30	11	12	100	2	0	7	0	4	30	2			9	18	1	0	0	0	25
48	2	2	18	70	68	2	790	790	27	14	11	47	26	15	29	11	12	100	1	0	4	0	2	22	2			7	17	1	0	0	0	25
48	2	3	18	70	68	2	790	790	26	15	11	43	38	16	26	9	11	90	1	0	4	0	3	25	2			9	17	2	0	0	0	26.6
48	2	4	18	70	68	2	790	1840	24	14	9	53	26	17	25	12	12	90	5	3	3	0	7	18	2	26	2	8	26	2	1	0	0	25.2
49	2	1	16	90	78.1	2	520	520	21	15	6	34	18	12	13	0	4	90	6	0	6	1	4	17	2			4	18	7	2	1	0	18.8
49	2	2	16	90	78.1	2	520	520	21	14	5	21	13	9	7	0	7	90	7	0	4	1	5	15	2			3	14	9	1	0	0	14.8
49	2	3	16	90	78.1	2	520
49	2	4	16	90	78.1	2	520	700	24	11	7	35	21	10	12	3	11	100	9	0	5	1	6			13	2	3	17	4	1	0	0	19.6
50	2	1	18	39	77	1	380	380	29	15	9	41	31	24	35	12	12	90	1	0	1	8	7	6	1			2	20	5	0	0	0	25
50	2	2	18	39	77	1	380	520	30	12	13	35	36	16	19	9	11	90	3	1	11	0	5	14	2			10	16	1	0	0	0	25.2
50	2	3	18	39	77	1	380	520	27	11	8	35	30	17	29	12	12	90	3	5	8	1	3	15	2			16	17	7	0	0	0	22.2
50	2	4	18	39	77	1	380	770	23	12	9	35	29	13	28	11	12	80	2	6	6	1	4	12	3			12	12	2	0	0	0	21.6
51	2	1	14	99	48.8	2	850	850	29	14	12	54	39	15	33	12	12	80	8	1	9	1	13	20	2	34	2	5	17	0	0	0	0	29.6
51	2	2	14	99	48.8	2	850
51	2	3	14	99	48.8	2	850	980	30	15	14	52	35	23	26	11	12	80	8	1	9	0	17	26	2	31	2	12	17	3	1	0	0	29.2
51	2	4	14	99	48.8	2	850	1092.5	30	15	13	62	39	19	33	12	0	90	9	6	5	0	10	21	2	31	2	5	17	1	0	0	0	31.8
52	2	1	9	2	56	2	0	0	21	9	7	33	19	6	23	8	11	90	1		2	1	1	18	1			9	5	2	4	1	0	17.8
52	2	2	9	2	56	2	0	205	24	15	10	48	21	11	18	4	11	90	3	0	3	2	2	20	2	20	2	2	2	2	0	1	0	23.6
52	2	3	9	2	56	2	0	205	24	11	9	46	28	7	23	8	12	90	3	0	3	5	4	22	2			3	2	2	0	1	0	23.6
52	2	4	9	2	56	2	0	205	24	11	6	51	19	4	21	6	12	90	1	0	4	1	6	26	2			3	0	1	0	1	0	22.2
53	2	1	12	2	52.9	1	0	0	26	13	11	41	27	11	25	8	9	90	2		0	6	3	25	2			5	5	0	4	0	0	23.6
53	2	2	12	2	52.9	1	0	0	26	11	9	29	28	10	27	9	12	100	5		6	14	23	48	3			12	19	6	4	0	0	20.6
53	2	3	12	2	52.9	1	0	200	27	8	6	25	25	9	24	8	11	70	6	0	1	7	22			56	3	7	26	4	1	0	0	18.2
53	2	4	12	2	52.9	1	0	200	26	12	10	24	18	6	25	7	12	60	2	6	0	6	22	49	3			2	20	3	0	0	0	18
54	2	1	12	53	42.6	2	133	133	28	15	14	61	24	9	28	9	12	90	2	2	0	0	2	15	2	24	2	4	8	0	0	0	0	28.4
54	2	2	12	53	42.6	2	133	233	29	15	12	62	23	13	29	6	11	100	2	0	3	0	3	11	2			4	7	0	0	0	0	28.2
54	2	3	12	53	42.6	2	133	233	27	15	15	56	23	14	31	11	12	90	4	0	0	0	3	15	2			3	11	0	0	0	0	27.2
54	2	4	12	53	42.6	2	133	366	30	15	15	59	31	11	30	12	12	90	11	0	2	0	7	23	2	26	2	4	17	2	1	0	0	30
55	2	1	12	32	54.7	2	160.6	160.6	30	15	13	48	23	21	32	9	12	90	1	0	3	4	10	10	1			7	5	2	1	0	0	25.8
55	2	2	12	32	54.7	2	160.6		28	15	11	50	30	22	32	11	12	90	1	2	0	4	9	11	1	13	1	8	5	1	1	0	0	26.8
55	2	3	12	32	54.7	2	160.6		28	15	12	46	20	13	26	9	11	95	1	0	3	0	10	9	1	19	2	8	11	1	1	0	0	24.2
55	2	4	12	32	54.7	2	160.6		29	15	11	50	21	17	28	11	12	90	1	0	4	0	11	5	1	10	1	3	11	2	1	0	0	25.2
56	2	1	16	83	42.7	1	700	700	20	15	8	36	24	9	21	6	10	80	2	3	5	2	3	19	1	31	1	1	8	4	1	0	0	20.6
56	2	2	16	83	42.7	1	700	898	25	13	7	46	22	12	13	4	11	90	2	4	3	1	5	14	2	24	2	4	7	4	0	1	0	22.6
56	2	3	16	83	42.7	1	700
56	2	4	16	83	42.7	1	700	900	26	14	10	51	23	12	16	4	12	90	2	4	9	0	9	29	2			4	7	4	3	0	0	24.8
57	2	1	12	87	46.2	2	100	100	28	13	9	46	16	6	22	8	11	80	0	0	6	2	8	6	2			11	16	4	1	2	0	22.4
57	2	2	12	87	46.2	2	100	100										90	0	0	2	0	5		2		2	6	10	1	2	0	0
57	2	3	12	87	46.2	2	100	100	29	9	11	42	16	12	20	7	11	95	1	0	6	1	9	22	2	35	2	9	14	5	1	0	1	21.4
57	2	4	12	87	46.2	2	100	100	27	11	9	39	14	9	27	12	0	85	6	1	5	2	19	17	2			12		4	1	1	1	20
58	2	1	13	63	54.9	2	500	500	30	13	13	33	23	15	29	12	12	85	5	5	2	1	19			37	2	0	13	2	0	0	0	22.4
58	2	2	13	63	54.9	2	500	500	30	15	9	39	25	14	33	12	12	80	9	6	2	1	20	24	2			6	10	1	0	0	0	23.6
58	2	3	13	63	54.9	2	500	800	30	15	12	47	28	19	31	12	12	90	12	6	2	0	14	30	2			2	6	1	0	0	0	26.4
58	2	4	13	63	54.9	2	500	800	30	14	8	39	27	20	21	10	12	80	11	6	7	2	19			35	2	2	9	2	0	1	0	23.6
59	2	1	24	91	54.5	1	1050	1050	30	13	15	33	27	23	32	9	11	80	4	12	7	1	8	10	2	33	2	8	5	0	0	0	0	23.6
59	2	2	24	91	54.5	1	1050																						10
59	2	3	24	91	54.5	1	1050	1340	29	14	17	30	18	12	28	12	12	90	7	6	9	0	11	18	2	48	2	10	10	1	3	0	0	21.6
59	2	4	24	91	54.5	1	1050	1340	30	15	14	33	17	19	27	11	12	85	8	14	9	1	14	32	3			7	9	2	3	0	0	21.8
60	2	1	16	33	54.9	1	0	0	29	14	13	45	26	20	29	12	12	90	3		0	3	12	24	2			4	13	1	4	0	0	25.4
60	2	2	16	33	54.9	1	0	0	29	12	14	34	24	10	31	10	12	90	4		0	11	14	37	2			5	15	1	4	0	0	22.6
60	2	3	16	33	54.9	1	0	200	30	12	14	46	23	16	30	9	10	85	3	0	1	1	15	46	2			8	11	0	0	0	0	25
60	2	4	16	33	54.9	1	0	200	29	12	13	40	28	20	24	10	11	90	2	0	1	1	20	38	2			5	8	1	4	0	0	24.4
61	2	1	17	34	48.1	2	720	720	28	14	11	44	24	15	25	10	12	90	2	0	0	2	2	16	1	17	1	9	0	0	0	0	0	24.2
61	2	2	17	34	48.1	2	720	720	30	14	13	48	22	15	29	10	12	90	2	0	0	2	3	15	2	25	2	13	0	0	0	0	0	25.4
61	2	3	17	34	48.1	2	720	720	29	15	10	52	21	16	31	12	12	90	1	0	0	0	2	16	2	18	2	11	0	0	0	0	0	25.4
61	2	4	17	34	48.1	2	720	720	30	14	11	50	24	23	32	12	12	90	0	0	0	0	4	21	2	22	2	14	4	0	0	0	0	25.8
62	2	1	14	27	53.3	1	300	300	27	12	10	53	14	13	25	0	11	80	1	0	1	7	8	23	2			0	11	1	1	0	0	23.2
62	2	2	14	27	53.3	1	300	300	29	13	13	50	14	17	25	8	11	80	1	0	1	8	10	34	2			3	8	1	3	0	0	23.8
62	2	3	14	27	53.3	1	300	325	25	15	11	58	22	17	31	11	11	80	1	0	1	1	10	31	2	36	2	3	8	1	2	0	0	26.2
62	2	4	14	27	53.3	1	300	487.5	26	12	10	62	16	16	26	11	12	80	1	0	0	0	5	23	2	25	2	5	8	0	1	0	0	25.2
63	2	1	18	95	39.8	2	270	270	24	13	6	37	16	4	23	8	12	70	1	0	9	9	12	38	2	53	2	0	5	13	4	2	0	19.2
63	2	2	18	95	39.8	2	270
63	2	3	18	95	39.8	2	270	220	22	13	5	39	15	10	19	4	12	90	1	0	1	1	7	34	2			1	6	1	1	1	0	18.8
63	2	4	18	95	39.8	2	270	220	26					13	1			85	1	6	2	2	11	29	2			9	6	5	3	1	0
64	2	1	14	2	55.7	2	0	0	29	15	9	46	23	13	24	10	12	90	2		2	2	5	30	2			3	4	4	4	0	0	24.4
64	2	2	14	2	55.7	2	0	1000	28	15	9	49	26	12	26	10	11	95	4	0	0	0	2	7	2	17	2	3	5	1	0	0	0	25.4
64	2	3	14	2	55.7	2	0	1670	28	14	11	48	23	17	23	9	12	90	7	3	3	3	5	8	2	21	2	6	3	3	0	0	0	24.8
64	2	4	14	2	55.7	2	0	2070	28	14	10	48	21	16	31	11	12	85	6	5	2	3	8	12	2	28	2	4	6	2	4	0	0	24.2
